# Supplementary material for: Efficient Propylene/Ethylene Separation in Highly Porous Metal–Organic Frameworks
Source: Materials (Basel). 2022 Dec 23;16(1):154. doi: 10.3390/ma16010154 (PMC9821945; doi:10.3390/ma16010154)
Supplement: Supplementary file 1 [file materials-16-00154-s001.zip]

Archive with 1 entries (1 files):
- materials-2073577-supplementary.pdf
